# Supplementary material for: Soil Chemical Properties, Metabolome, and Metabarcoding Give the New Insights into the Soil Transforming Process of Fairy Ring Fungi Leucocalocybe mongolica
Source: J Fungi (Basel). 2022 Jun 28;8(7):680. doi: 10.3390/jof8070680 (PMC9324422; doi:10.3390/jof8070680)
Supplement: Supplementary file 1 [file jof-08-00680-s001.zip]

Archive with 2 entries (2 files):
- Supplementary Material File S1.pdf
- Table S1.xlsx
