# Supplementary material for: Soil Chemical Properties, Metabolome, and Metabarcoding Give the New Insights into the Soil Transforming Process of Fairy Ring Fungi Leucocalocybe mongolica
Source: J Fungi (Basel). 2022 Jun 28;8(7):680. doi: 10.3390/jof8070680 (PMC9324422; doi:10.3390/jof8070680)
Supplement: Supplementary file 1 [file jof-08-00680-s001.zip › Table S1.xlsx]

## Sheet: Sheet1
Table S1 Information of all the 134 of soil metabolites. The relative quantitative according to peak area.
Compounds	Class I	Molecular Weight (Da)	Formula	RI	CAS	Soil-FR1	Soil-FR2	Soil-FR3	Soil-FR4	Soil-FR5	Soil-FR6	Soil-CK1	Soil-CK2	Soil-CK3	Soil-CK4	Soil-CK5	Soil-CK6
(1s,2R,3S,4s,5R,6S)-2,3,4,5,6-pentahydroxycyclohexyl dihydrogen phosphate	Acid	260.03	C6H13O9P	2405.74	573-35-3	56391	61353.3	59604.5	63030.5	63389.5	68063.4	45672.2	48599.9	50354	36747	51659	50185
2,3-dihydroxypropyl dihydrogen phosphate	Acid	172.01	C3H9O6P	1748.68	57-03-4	58622.7	60682.9	57332.4	62142	59502.8	60987.1	46178.9	52933.9	51489.6	39119.5	52217.8	51189.4
22-Hydroxydocosanoic Acid	Acid	356.33	C22H44O3	2967.3	506-45-6	12205.7	11996	12874	14615	12868	12768	4370	5678	5524	4833	6714	6193
3-hydroxy-Benzoic Acid	Acid	138.032	C7H6O3	1625.09	99-06-9	6403	6070	6406.74	6059	6077.18	6194.16	5605.26	6311.16	6873.3	5483	7112	6740
9-Hexadecenoic Acid	Acid	254.225	C16H30O2	2031.65	2091-29-4	191720	195496	166632	192783	173824	190155	235658	269231	270869	209250	276758	273803
Benzoic Acid	Acid	122.037	C7H6O2	1246.79	65-85-0	6536.83	6390.5	7204.33	7237.69	8070.9	6499.79	16049.4	19464.2	15268.7	17043.5	17004.1	17876.1
Boric Acid	Acid	62.018	BH3O3	980.26	10043-35-3	335719	290231	359011	335498	405283	513826	474509	380998	435604	349891	446916	288048
carbamic Acid 1	Acid	61.02	CH3NO2	1021.26	463-77-4	795687	679047	827984	652479	893997	799687	767842	797281	791892	836839	758323	775036
carbamic Acid 2	Acid	61.02	CH3NO2	1057.02	463-77-4	368087	317202	366379	307257	380345	351235	324751	349162	358676	366651	323701	344863
carbonic Acid 1	Acid	62	CH2O3	900.39	463-79-6	327396	272955	327120	260239	345761	329492	298754	302037	314797	330526	281710	302364
cis-Vaccenic Acid	Acid	282.256	C18H34O2	2220.25	506-17-2	77420.8	84362.3	64806.5	93135.4	68886.5	81405.8	69059.3	76394.5	72638.9	55127.2	80023.3	81319.6
diethylcarbamic Acid	Acid	117.08	C5H11NO2	1050.6	24579-70-2	275136	220726	284945	237307	309974	281449	255518	271913	284048	299802	264988	274074
Eicosanoic Acid	Acid	312.303	C20H40O2	2437.37	506-30-9	34317.2	74994.3	30970.9	70613.2	31032.9	60969.1	28116	25496	31659	15748	68113.2	46823.1
Heptadecanoic Acid	Acid	270.256	C17H34O2	2140.44	506-12-7	13179	12566	11872	13360	13888.3	12790	10607	11548	11517	9820	12822	13699
Lactic Acid	Acid	90.032	C3H6O3	1052.47	50-21-5	38623.3	36282	39636.2	34900.1	46794.8	29821	49252.6	42932.2	56475	61616.4	43377.8	51508.4
N,N-dimethyl-Carbamic Acid	Acid	89.05	C3H7NO2	1010.43	7260-94-8	65324	74503	56330	69233	41473	40027	47764	38402	45990	45672	38209	41393
n-Hexadecanoic Acid	Acid	256.24	C16H32O2	2041.63	57-10-3	4.03625e+06	3.93691e+06	3.77946e+06	4.00677e+06	4.79017e+06	4.10958e+06	3.24239e+06	3.60623e+06	4.06127e+06	3.50314e+06	4.15637e+06	4.1658e+06
Nonanoic Acid	Acid	158.131	C9H18O2	1355.86	112-05-0	23032.3	18275.4	16722.2	14716.2	10399	16511	20896.5	22260.2	21990.7	21660.6	29425.4	28416.7
Octadecanoic Acid	Acid	284.272	C18H36O2	2238.8	57-11-4	2.24655e+06	2.24929e+06	2.07492e+06	2.50842e+06	2.55153e+06	2.31639e+06	1.83134e+06	2.06288e+06	2.21226e+06	1.79368e+06	2.38342e+06	2.33045e+06
Palmitoleic Acid	Acid	254.225	C16H30O2	2021.15	373-49-9	12959	11713	10742	11545	9537	11717	10957	13093	13232	10834	12688	15333
Pentadecanoic Acid 1	Acid	242.225	C15H30O2	1942.61	1002-84-2	14223.5	13319.1	13669	13285.7	17188.2	14696.6	8360.6	10378	10481.4	8772.1	10583.7	10818.5
Propanedioic Acid 1	Acid	104.011	C3H4O4	1414.06	141-82-2	3098.08	1047.34	2840.96	1837.78	2645.57	2373.7	1574.61	2252.87	1824.9	2289.97	2911.73	2413.28
Propanedioic Acid 2	Acid	104.011	C3H4O4	1195.34	141-82-2	2.2364e+06	1.74457e+06	2.33754e+06	2.00367e+06	2.38731e+06	1.85116e+06	1.84606e+06	2.15829e+06	1.84279e+06	1.97856e+06	2.6597e+06	2.22975e+06
Suberic Acid-d4	acid	178.22	C8H10D4O4	1687.31	19031-57-3	36983.2	33301.6	36889.2	31339.5	36366.6	36629.4	29695.4	31488	34844	30851.4	32799.8	32627.2
Tetradecanoic Acid	Acid	228.209	C14H28O2	1844.4	544-63-8	52970.8	46134	46940.5	44115.5	62922.4	63890.1	36881.5	37993.2	44587	36436.4	39359.6	41033.3
1,3-Butanediol	Alcohol	90.068	C4H10O2	1074.86	107-88-0	2784	2726	3228.33	3156.71	3564	2974	4060	3192	3776	3220	2013.08	2570.43
1-Eicosanol	Alcohol	298.324	C20H42O	2348.83	629-96-9	21372.2	24528	20564.4	26687.2	21217.5	23714	11677.4	14618.9	13133.5	10096	14071.1	15749.9
1-Octadecanol	Alcohol	270.292	C18H38O	2152.58	112-92-5	9424	8827	11537	14291	9317.52	9565	8297	8934.02	8272	6799	9484	9110
2-(2-butoxyethoxy)-Ethanol	Alcohol	162.126	C8H18O3	1332.44	112-34-5	8408.45	4488.61	3420.37	9199.45	8321	3753.3	10249.2	4391.56	9248.62	3882.19	2975.5	9710.33
2,3-Butanediol	Alcohol	90.068	C4H10O2	1035.92	513-85-9	163359	141785	174313	125163	185630	171912	315605	305178	343530	315145	302100	295751
2-ethyl-1-Hexanol	Alcohol	130.136	C8H18O	1099.45	104-76-7	9270	6279	5692	7777	10101	6346	7575	5171	6957	4754	3861	6538
3-chloro-1,2-Propanediol	Alcohol	110.013	C3H7ClO2	1181.16	96-24-2	5610	5640	3471	6195	8910	2643	5524	3648	5360	3198	3033	6538
Benzyl Alcohol	Alcohol	108.058	C7H8O	1153.02	100-51-6	19731.4	24793.9	19572.3	18384.6	21263.8	14709.3	13901.6	17562.3	22906.6	17418	15834.3	19860.6
Campesterol	Alcohol	400.371	C28H48O	3255.94	474-62-4	49939.6	48037.1	44159.8	56046.1	46362.4	51412.6	38869.8	39522.3	40181	31414.8	41727	41613.7
Cholesterol	Alcohol	386.355	C27H46O	3156.38	57-88-5	20221.2	20818	23743	21064	20410	22010	19708	21261	20102	16052	19149	21826
Ergosterol	Alcohol	396.339	C28H44O	3236.99	57-87-4	58077	54602.5	49502.4	55026.9	53735.1	59792.4	32564	33797.7	35127.6	26828.6	39098.4	37762.2
Glycerin	Alcohol	92.047	C3H8O3	1263.26	56-81-5	837360	753061	835622	1.00578e+06	1.21056e+06	972347	873005	919054	907161	846687	754118	958585
Myo-Inositol 3	Alcohol	180.063	C6H12O6	2083.24	87-89-8	30846.6	33643.4	30242.8	52580.9	30698.5	33892.6	23184.2	28545.2	24773.9	20795.5	26735.1	28307.7
n-Tetracosanol-1	Alcohol	354.386	C24H50O	2740.26	506-51-4	45067.4	48945.9	47605.8	54170	50378.4	50428.6	29887.8	33671.3	32384	25096.3	34127.2	37805.7
Propylene Glycol	Alcohol	76.052	C3H8O2	995.41	57-55-6	22521.1	22266.8	22233.3	17768	24929.8	23727.6	28943.2	28333.1	31360.9	30013.8	27379.5	28860.4
Scyllo-Inositol	Alcohol	180.063	C6H12O6	1945.97	488-59-5	3892.29	3559.63	3817.33	3691.96	3615.7	4860.69	6515.44	7244.91	7401.15	6217.66	7570.7	7664.45
Stigmasterol 1	Alcohol	412.371	C29H48O	3280.84	83-48-7	20802.4	21125	19148.8	21346.5	19722	20728	19726.2	19164.1	19430.2	14780.1	21163.3	21784.2
2,3,4-Trihydroxy-3-(Hydroxymethyl)Butanal	Aldehyde	150.05	C5H10O5	1664.73	639-97-4	13769.7	12162.5	13854.9	15734.1	15001.2	13639.9	6260.97	5779.99	6366.8	5316.72	6519.38	6370.13
(Z)-9-Octadecenamide 1	Amine	281.272	C18H35NO	2365.47	301-02-0	555863	958018	537110	951027	556776	832705	652325	575631	555027	350823	869086	820303
(Z)-9-Octadecenamide 2	Amine	281.272	C18H35NO	2412.64	301-02-0	1.39667e+06	2.83615e+06	1.2845e+06	2.68595e+06	1.35128e+06	2.39976e+06	1.45359e+06	1.24232e+06	1.52049e+06	845096	3.16152e+06	2.41036e+06
1,5-PentanediAmine	Amine	102.116	C5H14N2	1426.08	462-94-2	60593	49160.5	57065.6	44919.6	65373.4	77589.9	50723.9	51405	53590.3	53479	55026.8	50441
1-ButanAmine	Amine	73.089	C4H11N	1103.19	109-73-9	18424.8	15187.1	19340.4	14499.8	21944.1	24354.8	19599	18415.1	18117	20216.2	18295.1	16661.8
1-Ethyl-2,6-difluorobenzene	Amine	142.059	C8H8F2	913.46	83484-01-9	57141	52165	56793	48037	61262	55943	52253	52863	53573	56699	50935	52688
1H-Tetrazol-5-Amine	Amine	85.039	CH3N5	1740.46	4418-61-5	12470	12410	12489	11331	19058	14791	12272	11397	13917	11290	11252	10745
2-amino-N-cyclopropylacetamide	Amine	114.08	C5H10N2O	1453.98	120436-02-4	113675	92995.6	109721	90493.2	120552	157112	99477.9	98311.4	104000	106139	111989	102406
Acetamide	Amine	59.037	C2H5NO	918.06	60-35-5	1.06788e+07	9.22807e+06	1.07905e+07	8.97277e+06	1.12727e+07	1.08968e+07	1.00659e+07	1.02166e+07	1.03831e+07	1.08526e+07	9.65517e+06	1.00488e+07
N-(2-hydroxyethyl)-Acetamide	Amine	103.063	C4H9NO2	1115.35	142-26-7	8840.48	9003.65	7493.72	8240.75	7135.2	8414.6	7541.08	6887.91	6217.08	7326.46	6652.72	6754.53
N-ethyl-Acetamide	Amine	87.068	C4H9NO	893.73	625-50-3	420163	315271	409159	287897	438686	428253	375796	347612	395878	413789	357935	317604
N-tetradecyl-2-ButylAmine	Amine	269.308	C18H39N	2108.1	1000463-87-2	12736.2	12819	11704	12253	12803	14751	2939	3307	3301	2321	3517	3793
Octadecanamide	Amine	283.288	C18H37NO	2438.1	124-26-5	222068	574508	194221	451367	171963	395329	201083	144915	197095	97701.6	526450	391416
PropylAmine	Amine	59.073	C3H9N	1126.45	107-10-8	37124.8	33740.5	41138.5	34587	38210.1	36137.9	34101	39177.3	37123	40705.5	34637.4	34678.2
5-oxo-DL-Proline	Amino acid	129.043	C5H7NO3	1516.73	149-87-1	72475.4	56945.6	85861.3	62530.2	78044.6	69245.1	13800.8	12620.8	16549.5	17836.4	13942.7	15721.4
1,1'-(1,2-propadienylidene)bis-Benzene	Aromatics	192.094	C15H12	1171.29	14251-57-1	218939	168059	219677	171524	221515	197788	198319	201410	196126	198645	200676	206879
4-(1-methyl-1-phenylethyl)-Phenol	Aromatics	212.12	C15H16O	2936.75	599-64-4	33224	38209	35769	38040	38813	37791	77949	91377	95203	73261	96130	110405
(3S,4R)-3,4,5-trihydroxypentanoic acid	Carbohydrate	150.05	C5H10O5	1441.26	7284-15-3	2532	2195	2272	1859	2609	2401	2109.97	2247	2408	2202	1956	2118
.beta.-D-galactopyranosyl-4-O-.beta.-D-Glucopyranose 2	Carbohydrate	342.116	C12H22O11	2328.08	5965-66-2	19375	22263	16320	24421	17307	20864	55694	58039	55409	38776	66254	69086
1-Deoxy-d-arabitol	Carbohydrate	136.074	C5H12O4	1635.81	13942-77-3	15724.7	12620.2	13840.5	11241.9	14674.4	14331.3	5980.75	5930.19	7209.46	5567.14	5118.81	6433.71
4-(2-Methylbutanoyl)Sucrose	Carbohydrate	426.17	C17H30O12	2731.03	122706131	6.51406e+06	6.87786e+06	6.81149e+06	7.01511e+06	6.88569e+06	7.16225e+06	5.96874e+06	6.50114e+06	6.6117e+06	5.61109e+06	6.72713e+06	6.86365e+06
D(+)-Talose	Carbohydrate	180.063	C6H12O6	1884.73	2595-98-4	988934	1.15266e+06	959078	1.46346e+06	951777	819466	245800	288779	266306	220210	250602	270021
D-Allose 1	Carbohydrate	180.063	C6H12O6	1873.5	2595-97-3	43093	45605.4	40476.2	46295.1	40263.2	46565.8	28885.8	35043	35083.2	27689.1	32849.5	35334.2
D-Allose 2	Carbohydrate	180.063	C6H12O6	1905.11	2595-97-3	176256	207579	172855	266895	172945	152418	47703.5	56275.9	54504	45463.3	51732.3	49554.3
D-Arabinitol 2	Carbohydrate	152.068	C5H12O5	1706.96	488-82-4	28385	30126	30605	42101	27307	21535	12806	9453	10750	9755	10613	9311
D-Ribose 2	Carbohydrate	150.053	C5H10O5	1649.77	50-69-1	64209.2	59328.3	61292.3	59461.8	68433.7	65140.4	29746.8	29776.6	35931	30272.5	32797.8	33760.8
Fructose 2	Carbohydrate	180.063	C6H12O6	1858.73	57-48-7	465399	279617	533933	546354	446372	356891	32572.9	44712.2	42947	35877	41531.7	44479.7
Galacto-heptulose 2	Carbohydrate	210.074	C7H14O7	2128.21	3019-74-7	6936	5624	5889	7197.66	5932	6511	2916	2804	2630.32	2195	2727	2800
Glucose 1	Carbohydrate	180.063	C6H12O6	2211.53	50-99-7	247288	279740	237595	320496	232629	273806	824541	909420	859437	635549	918753	959330
N-Acetyl-D-glucosamine 1	Carbohydrate	221.09	C8H15NO6	2067.6	7512-17-6	18848.9	19878.5	16984.8	20352.7	17166.9	18806.1	16089.7	19021.1	18976.7	13948.5	19052.7	20531.9
Rhamnose	Carbohydrate	164.068	C6H12O5	1705.31	3615-41-6	132874	126332	135145	119140	138994	138290	57729.4	61124.7	66182.4	55871.6	64399.3	65373.8
Sorbitol 2	Carbohydrate	182.079	C6H14O6	1918.82	50-70-4	804755	777942	742070	861209	812509	859115	395856	429571	420337	356650	441313	457704
Sucrose	Carbohydrate	342.116	C12H22O11	2622.58	57-50-1	3.00791e+06	4.42467e+06	2.71651e+06	3.97027e+06	3.32108e+06	3.1878e+06	1.47369e+06	1.65391e+06	1.74527e+06	1.20601e+06	1.53312e+06	1.63689e+06
Acetic acid, 3-[1,3]dioxolan-2-ylpropyl Ester	Ester	174.089	C8H14O4	1010.56	1000186-02-3	57305	73716	56781	61435	50739	49411	54652	47337	50157	50969	47337	52835
Glycerol 1-palmitate	Ester	330.277	C19H38O4	2578.67	542-44-9	1.1752e+07	1.09418e+07	1.14621e+07	1.18192e+07	8.34941e+06	2.49503e+06	9.90151e+06	1.1403e+07	1.17662e+07	9.79034e+06	1.23647e+07	1.14858e+07
Hexadecanoic acid, 2-hydroxy-1-(hydroxymethyl)ethyl Ester	Ester	330.277	C19H38O4	2543.62	23470-00-0	68069.5	81481.1	67880.5	89445.3	74559.2	62421.4	97772.9	103458	104995	80043.8	112459	121464
Octadecanoic acid, 2,3-dihydroxypropyl Ester	Ester	358.308	C21H42O4	2769.49	123-94-4	8.12503e+06	7.00653e+06	8.21682e+06	8.30888e+06	5.9528e+06	2.40214e+06	6.47136e+06	7.53002e+06	8.52653e+06	6.80067e+06	8.80295e+06	7.83665e+06
[2-(6-methyl-2-pyridyl)ethyl](phenyl)-[3-(di-t-butylphosphino)propyl]-Phosphine	Heterocyclic compound	415.256	C25H39NP2	2713.95	1000163-56-9	31447	38374	34760	42599	55636	40509	30707	33919	38423	31752	39276	43571
1,2-dihydro-6-(1,3-benzodioxol-5-yl)-2-oxo-4-phenyl-Pyridine-3-carbonitrile	Heterocyclic compound	316.085	C19H12N2O3	2288.7	351066-55-2	4958	4455	4773	4932	4423	4885.97	3593	4528	3855	3162	4366.59	4144
2-(2-Isopropyloxazolidin-3-yl)ethan-1-ol	Heterocyclic compound	159.126	C8H17NO2	1167.86	28770-01-6	38729.6	32195.3	40938.2	33135	39904	37728	53498	61022.9	51679.4	54789.8	56878	58232.6
2,2'-Bi[5-(2-thienyl)thiophene]	Heterocyclic compound	329.967	C16H10S4	2528.24	5632-29-1	4803	5298	4691	4885	6465	5457	3887	4244	4583.56	3288.81	4986.93	4768
4-Pyridinol	Heterocyclic compound	95.037	C5H5NO	1034.45	626-64-2	21571	17797	24077	37905	25230	28769	18380	18313	17775	18370	17018	17192
Cinnoline, 2-oxide	Heterocyclic compound	146.048	C8H6N2O	915.06	4215-44-5	156656	152620	148509	133220	144138	138946	128329	126643	128240	137404	106201	126048
hexahydro-[1,4]Dioxino[2,3-b]-1,4-dioxin	Heterocyclic compound	146.058	C6H10O4	1215.5	4362-05-4	10255	11838	11943	9325	11079.8	12857	7635	8883	7443.5	9655	7616	8504
Uracil	Heterocyclic compound	112.027	C4H4N2O2	1330.79	66-22-8	5414.46	4467	5789	3561.03	5981	5789	4913	5454	5656	5454	5798	5526
Urazole	Heterocyclic compound	101.023	C2H3N3O2	944.6	3232-84-6	2.25133e+06	2.10846e+06	2.23437e+06	2.01092e+06	2.29182e+06	2.23901e+06	2127041	2.03261e+06	2060384	2169908	2018386	2088617
1,8-dihydroxy-3-methyl-9,10-Anthracenedione	Ketone	254.058	C15H10O4	2545.61	481-74-3	81570.5	94623	80896.9	91624.1	84083.4	87370.5	47218.4	53838.3	49157.5	37279.6	57433.2	60106.8
1-methyl-4-Piperidinone	Ketone	113.084	C6H11NO	957.06	1445-73-4	641919	558151	641329	540917	690664	666132	611923	632630	628944	663435	586106	595745
2,3-dihydroxypropyl 12-methyltridecanoate	Lipid	302.25	C17H34O4	2386.19	10828227	188610	149881	174230	198842	106547	19073	153097	175460	191440	134134	200542	171249
2,3-Dimethyldodecane	Lipid	198.235	C14H30	1363.98	6117-98-2	13034.3	10039.6	12436.6	10931.9	24755.7	11851.1	11163.7	9039.96	13025.1	10444.5	13246.3	12382.9
2,6,10-Trimethyltridecane	Lipid	226.266	C16H34	1607.35	3891-99-4	61613.6	49825.7	64476.8	55247.5	70402.3	58614.1	49876.5	51678	61297.6	51976.7	53393.3	54084.9
2,6-dimethyl-Undecane	Lipid	184.219	C13H28	1174.59	17301-23-4	11962	10450	13889	9623	32944	11267	10565	10327	11879	10784	12461	11495
2,7,10-trimethyl-Dodecane	Lipid	212.25	C15H32	1283.75	74645-98-0	22234.6	20110.7	23187.6	19357.8	46657.3	21127.3	20873.2	18303.7	22609.7	19724.4	23147.2	21951.8
2,7-dimethyl-Undecane	Lipid	184.219	C13H28	1020.82	17301-24-5	18880.6	13507.7	11389.9	15548.4	47675.7	18255.5	9299.09	9994.98	17911.4	16313.7	12780.6	10412.1
2,8-dimethyl-Undecane	Lipid	184.219	C13H28	1450.47	17301-25-6	12555	11458	12802	10930	23271	13752	12415	9768.05	14600	12059	10508	9813
2-methyl-Undecane	Lipid	170.203	C12H26	1164.74	7045-71-8	6335.18	5375.96	7231.63	5630.95	21375.9	6934.99	6272.75	5270.23	6370.62	5655.91	6687.9	5430.81
2-propenoic acid, 3-[4-[bis(4-methylphenyl)amino]phenyl]-2-cyano-, ethyl ester	Lipid	396.184	C26H24N2O2	2755.31	1000398-91-1	20593	27571	26650	30004.2	38434.7	28468.3	21869.6	24902	26916	20869	27799	30668
3,5-Dimethyldodecane	Lipid	198.235	C14H30	1371.52	107770-99-0	20096.9	17337	21475.8	18721.8	21294.5	16336	19293.3	18887.8	19999	14935.3	21575.5	18646.2
3,8-dimethyl-Undecane	Lipid	184.219	C13H28	1297.01	17301-30-3	11561	10825	10991	10169	24765	11705	9392	9741	11517	9147	11018	10797
3-Ethyl-3-methylheptane	Lipid	142.172	C10H22	1106.31	17302-01-1	4326.48	4122.29	5472.35	4408.61	5241.55	3994.84	3818.22	4736.3	5002.83	4122.34	3594.27	4278.58
3-methyl-Tetradecane	Lipid	212.25	C15H32	1564.51	18435-22-8	15765.6	14658	15676.8	14900.7	23983.1	15804.6	14164.7	14713.6	17242.5	14819.2	16052.8	16179.7
4,4-dimethyl-Undecane	Lipid	184.219	C13H28	1306.4	17312-68-4	10033.8	9783.66	10531.7	9214.36	20822.9	11288.4	8485.74	8907.61	11027.6	9548.05	11246.6	10945.1
4,6-dimethyl-Dodecane	Lipid	198.235	C14H30	1321.39	61141-72-8	36780.2	33897.3	39416.9	33179	71335.2	35776.1	32590.3	31364	37893.7	30039.4	38752	34301.3
4,7-dimethyl-Undecane	Lipid	184.219	C13H28	1062.16	17301-32-5	32037.3	29410.4	35773.6	26916.9	79351.3	32559.4	25894.8	29505.3	31187.6	31569.1	30231	28761
4-methyl-Decane	Lipid	156.188	C11H24	1024.34	2847-72-5	35418	28687.7	33014.5	26758.3	98334.4	36967.2	29019	31529.9	32853.8	32013.1	30516.1	30677.2
4-methyl-Nonane	Lipid	142.172	C10H22	969.76	17301-94-9	6271.7	5782.27	7637.79	6201.39	25741.1	6587.37	4999.1	5390.79	7340.04	7467.48	7286	6552.82
5-methyl-5-propyl-Nonane	Lipid	184.219	C13H28	1094.67	17312-75-3	2987.87	2509.43	3891.69	2636.5	7082.97	2577.71	3265.73	2640.28	2971.26	2628.24	3222.77	2649.53
6,6-dimethyl-Undecane	Lipid	184.219	C13H28	1460.53	17312-76-4	12356	10100	12962	12198	21089	14257	11300	11376	12924	9579	11674	12153
6-methyl-Dodecane	Lipid	184.219	C13H28	1212.94	6044-71-9	25781.4	23929.6	29387.6	24662.8	71679.1	28981.8	25413.2	22940.8	30058.6	23987.3	30171.1	28525.7
Dodecane	Lipid	170.203	C12H26	1200.67	112-40-3	50658.6	42908.1	44474	45684.5	92404.8	40191.4	49926.5	52141.3	49680.6	37768.6	59554	49197.8
Heneicosane	Lipid	296.344	C21H44	1745.11	629-94-7	38080	34360	37203	36232	52623	37835	30285	34415	37106	31972	34559	37000
Heptadecane	Lipid	240.282	C17H36	1700.71	629-78-7	130746	117131	127837	121980	193868	141357	109200	118480	138123	125140	124049	125069
Hexadecane	Lipid	226.266	C16H34	1600.56	544-76-3	48476.8	32919.3	37737.6	40015.6	51096.9	36626.8	35961	44456.9	37053.6	39451.3	51282.2	34449.9
methyl 3-(3,5-ditert-butyl-4-hydroxyphenyl)propanoate	Lipid	292.204	C18H28O3	1933.95	6386-38-5	17388	18461	18887	14624	19211	21230	13656	15467	19793	18078	19490	20521
Pentadecane	Lipid	212.25	C15H32	1275.25	629-62-9	95607.9	88511.8	100114	86540.8	218506	93226.5	89436.9	83028.9	100963	84523	96873.3	95671.6
Succinic acid, 2,2,3,3,4,4,5,5-octafluoropentyl 2-methylpent-3-yl ester	Lipid	416.123	C15H20F8O4	1316.4	1000389-59-5	5297	5199	5538	4293	32530	5468	4546	3995	5335	5349	5821	5750
Succinic acid, 3-methylbut-2-yl tetrahydrofurfuryl ester	Lipid	272.162	C14H24O5	1684.67	1000390-71-4	4661	4209	3358	3538	7558	5848	3333	4997	6073	4314	4511	5113
Tetradecane	Lipid	198.235	C14H30	1399.84	629-59-4	59811.5	42067.1	37385.3	53841	67949.3	36125	52793.2	58793	44030.5	35630.7	89378.9	55419
Hydroxyurea	Nitrogen compounds	76.027	CH4N2O2	1133.59	127-07-1	6.69041e+06	6.2996e+06	6.38155e+06	5.8952e+06	6.19985e+06	5.65596e+06	5.51533e+06	6.07027e+06	5.7305e+06	6.10101e+06	5.41695e+06	5.87739e+06
Malic Acid	Organic acid	134.022	C4H6O5	1477.59	6915-15-7	96318.2	96671.3	161435	387393	211977	203206	14469.5	6235.07	4712.11	7248.62	791.212	1158.19
(Z)-Docos-9-enenitrile	Others	319.324	C22H41N	2085.5	1000465-48-0	22240	47917	19213.3	35181	20249	35998	21992	20891	24679	13429	57236	44223
1-(diisopropylphosphino)-3-(diisopropylphosphinyl)-Propane	Others	292.208	C15H34OP2	1185.05	1000156-39-0	86272	99979	33239	98857	117230	30762	95701	40681	92627	35084.9	32257	111787
1,3-Dipentyl-heptabarbital	Others	390.288	C23H38N2O3	2672.2	1000100-95-1	6112	6859	8064	7890.86	7533	7361.36	12563.6	17143	15701.3	12074	13788.8	13258.1
2-(4'-Methoxyphenyl)-2-(3'-methyl-4'methoxyphenyl)propane	Others	270.162	C18H22O2	1753.39	1000283-53-6	68374.8	76068.7	69492.3	82211.3	78688	87774.1	49185.6	57800.4	63906.8	51587.5	50512.5	52266.2
3-Trifluoromethylbenzylamine, N,N-diundecyl	Others	483.405	C30H52F3N	2397.99	1000310-29-9	210059	256434	211616	306766	269907	255501	201923	231406	228850	173008	250912	277427
4-ethyl-N-methallyl-Benzamide	Others	203.131	C13H17NO	1466.03	1000340-34-6	6444	6511	3815	6193	9910	4332	5558	3361	6361.15	3134	3284	6617
4-methyl-Tetradecane	Others	212.25	C15H32	1421.22	25117-24-2	13211.8	12376.3	13351.3	11970.9	18816.6	13811.5	12479.2	11093.1	14354.6	11759.8	12813	12896.8
4-Methylurazole	Others	115.038	C3H5N3O2	1004.02	16312-79-1	12405.3	10171.6	11507.8	9688.89	14088.9	13291.4	11046.3	12078.2	10758.6	12277.6	11902.1	13002.8
diethyl(decyloxy)-Borane	Others	226.247	C14H31BO	1667.43	1000152-34-3	7472	7228	8106	8182	13871.1	9423	7239	6442	9729	6727	6575	7714
2,4,6-tris(1-methylethyl)-Phenol	Phenol	220.183	C15H24O	1509.49	2934-07-8	44983.9	45037.1	42677.8	30947.8	54098.2	54453	35057.1	41475.8	46468.5	44598.1	46472.6	46308.7
2,4-Di-tert-butylPhenol 2	Phenol	206.167	C14H22O	1537.9	96-76-4	743673	725464	724196	685565	1.69567e+06	799314	563998	536017	868975	603671	683541	774757
4,6-di-tert-Butylresorcinol	Phenol	222.162	C14H22O2	1493.14	5374-06-1	9219	8487	8915	8683	12083	10286	7110	7700	11641	8172	10258	11170
